# Supplementary material for: Genome-Wide Identification, Characterization, and Expression Profiling of AP2/ERF Superfamily Genes under Different Development and Abiotic Stress Conditions in Pecan (Carya illinoinensis)
Source: Int J Mol Sci. 2022 Mar 8;23(6):2920. doi: 10.3390/ijms23062920 (PMC8950532; doi:10.3390/ijms23062920)
Supplement: Supplementary file 1 [file ijms-23-02920-s001.zip]

Archive with 6 entries (6 files):
- Figures S1 and S2.pdf
- Table S1.xlsx
- Table S2.xlsx
- Table S3.xlsx
- Table S4.xlsx
- Table S5.xlsx
