# Supplementary material for: Genome-Wide Identification, Characterization, and Expression Profiling of AP2/ERF Superfamily Genes under Different Development and Abiotic Stress Conditions in Pecan (Carya illinoinensis)
Source: Int J Mol Sci. 2022 Mar 8;23(6):2920. doi: 10.3390/ijms23062920 (PMC8950532; doi:10.3390/ijms23062920)
Supplement: Supplementary file 1 [file ijms-23-02920-s001.zip › Table S1.xlsx]

## Sheet: Sheet1
Table S1. Details of the identified AP2\ERF genes in pecan
Gene_name	Gene_id	Transcript_id	Protein_id	Location
CiAP2-01	LOC122305263	XM_043117656.1	XP_042973590.1	NC_056752.1:2184315 2186929
CiAP2-02	LOC122280783	XM_043091807.1	XP_042947741.1	NC_056752.1:49312984 49316860
CiAP2-03	LOC122285959	XM_043095388.1	XP_042951322.1	NC_056752.1:53206432 53209562
CiAP2-04	LOC122289791	XM_043097079.1	XP_042953013.1	NC_056752.1:55092079 55094835
CiAP2-05	LOC122296251	XM_043105806.1	XP_042961740.1	NC_056753.1:1485752 1488454
CiAP2-06	LOC122301198	XM_043112381.1	XP_042968315.1	NC_056753.1:33991158 33994164
CiAP2-07	LOC122301338	XM_043112615.1	XP_042968549.1	NC_056753.1:35279645 35282448
CiAP2-08	LOC122312716	XM_043127385.1	XP_042983319.1	NC_056757.1:26859116 26860700
CiAP2-09	LOC122316832	XM_043133639.1	XP_042989573.1	NC_056758.1:6593692 6598119
CiAP2-10	LOC122315310	XM_043131153.1	XP_042987087.1	NC_056758.1:18711050 18714967
CiAP2-11	LOC122316919	XM_043133767.1	XP_042989701.1	NC_056758.1:37620928 37624206
CiAP2-12	LOC122315894	XM_043132186.1	XP_042988120.1	NC_056758.1:39785710 39788671
CiAP2-13	LOC122319250	XM_043137231.1	XP_042993165.1	NC_056759.1:3703371 3706407
CiAP2-14	LOC122274248	XM_043083269.1	XP_042939203.1	NC_056759.1:5709362 5712561
CiAP2-15	LOC122318311	XM_043135552.1	XP_042991486.1	NC_056759.1:17751929 17755895
CiAP2-16	LOC122319093	XM_043136985.1	XP_042992919.1	NC_056759.1:29499047 29502990
CiAP2-17	LOC122277614	XM_043087690.1	XP_042943624.1	NC_056760.1:3445687 3447141
CiAP2-18	LOC122274989	XM_043083880.1	XP_042939814.1	NC_056760.1:35678060 35680712
CiAP2-19	LOC122280063	XM_043091009.1	XP_042946943.1	NC_056761.1:3356939 3360435
CiAP2-20	LOC122291726	XM_043099646.1	XP_042955580.1	NC_056764.1:4650302 4654563
CiAP2-21	LOC122292679	XM_043101147.1	XP_042957081.1	NC_056764.1:12409112 12413049
CiAP2-22	LOC122293198	XM_043101701.1	XP_042957635.1	NC_056765.1:5413555 5418392
CiAP2-23	LOC122294852	XM_043103840.1	XP_042959774.1	NC_056765.1:12289627 12292986
CiAP2-24	LOC122294913	XM_043103902.1	XP_042959836.1	NC_056765.1:30350133 30352876
CiAP2-25	LOC122297393	XM_043107442.1	XP_042963376.1	NC_056766.1:42180698 42183581
CiAP2-26	LOC122299893	XM_043110373.1	XP_042966307.1	NC_056767.1:21343694 21345279
CiERF-001	LOC122305612	XM_043118205.1	XP_042974139.1	NC_056752.1:2512511 2513269
CiERF-002	LOC122303517	XM_043115368.1	XP_042971302.1	NC_056752.1:8501929 8502315
CiERF-003	LOC122303674	XM_043115596.1	XP_042971530.1	NC_056752.1:8545515 8546356
CiERF-004	LOC122310838	XM_043125030.1	XP_042980964.1	NC_056752.1:12399221 12400225
CiERF-005	LOC122318572	XM_043136061.1	XP_042991995.1	NC_056752.1:39469696 39470747
CiERF-006	LOC122302771	XM_043114191.1	XP_042970125.1	NC_056752.1:40612738 40613763
CiERF-007	LOC122277123	XM_043087003.1	XP_042942937.1	NC_056752.1:45286616 45287341
CiERF-008	LOC122303086	XM_043114643.1	XP_042970577.1	NC_056752.1:45312442 45312900
CiERF-009	LOC122303093	XM_043114658.1	XP_042970592.1	NC_056752.1:45319288 45319695
CiERF-010	LOC122279853	XM_043090736.1	XP_042946670.1	NC_056752.1:48567689 48570535
CiERF-011	LOC122300754	XM_043111631.1	XP_042967565.1	NC_056752.1:49028612 49029121
CiERF-012	LOC122303470	XM_043115269.1	XP_042971203.1	NC_056752.1:52744437 52745339
CiERF-013	LOC122303488	XM_043115290.1	XP_042971224.1	NC_056752.1:52808176 52809061
CiERF-014	LOC122301626	XM_043113028.1	XP_042968962.1	NC_056753.1:4322848 4324575
CiERF-015	LOC122301987	XM_043113324.1	XP_042969258.1	NC_056753.1:7306654 7307454
CiERF-016	LOC122295595	XM_043104673.1	XP_042960607.1	NC_056753.1:24407877 24408470
CiERF-017	LOC122300693	XM_043111524.1	XP_042967458.1	NC_056753.1:28839657 28840313
CiERF-018	LOC122295015	XM_043104022.1	XP_042959956.1	NC_056753.1:28858144 28858617
CiERF-019	LOC122295024	XM_043104032.1	XP_042959966.1	NC_056753.1:28861891 28862310
CiERF-020	LOC122300879	XM_043111818.1	XP_042967752.1	NC_056753.1:30869508 30872589
CiERF-021	LOC122295433	XM_043104453.1	XP_042960387.1	NC_056753.1:33383903 33384962
CiERF-022	LOC122295474	XM_043104512.1	XP_042960446.1	NC_056753.1:33778973 33779755
CiERF-023	LOC122301922	XM_043113272.1	XP_042969206.1	NC_056753.1:35621772 35623080
CiERF-024	LOC122303496	XM_043115299.1	XP_042971233.1	NC_056754.1:16477208 16479180
CiERF-025	LOC122303746	XM_043115677.1	XP_042971611.1	NC_056754.1:20881140 20881814
CiERF-026	LOC122304027	XM_043116048.1	XP_042971982.1	NC_056754.1:28251194 28251871
CiERF-027	LOC122305754	XM_043118308.1	XP_042974242.1	NC_056754.1:50521520 50522304
CiERF-028	LOC122305775	XM_043118325.1	XP_042974259.1	NC_056754.1:52729779 52730288
CiERF-029	LOC122305320	XM_043117739.1	XP_042973673.1	NC_056754.1:53746003 53746419
CiERF-030	LOC122305319	XM_043117738.1	XP_042973672.1	NC_056754.1:53747357 53747827
CiERF-031	LOC122305321	XM_043117740.1	XP_042973674.1	NC_056754.1:53759955 53760653
CiERF-032	LOC122307408	XM_043120298.1	XP_042976232.1	NC_056755.1:1309721 1310875
CiERF-033	LOC122307363	XM_043120217.1	XP_042976151.1	NC_056755.1:9895197 9896973
CiERF-034	LOC122308372	XM_043121657.1	XP_042977591.1	NC_056755.1:14054744 14055421
CiERF-035	LOC122307759	XM_043120841.1	XP_042976775.1	NC_056755.1:40197150 40197977
CiERF-036	LOC122306529	XM_043118954.1	XP_042974888.1	NC_056755.1:42263280 42263780
CiERF-037	LOC122308093	XM_043121265.1	XP_042977199.1	NC_056755.1:42964557 42965024
CiERF-038	LOC122306897	XM_043119454.1	XP_042975388.1	NC_056755.1:42978418 42979287
CiERF-039	LOC122311159	XM_043125593.1	XP_042981527.1	NC_056756.1:942121 942876
CiERF-040	LOC122311644	XM_043126267.1	XP_042982201.1	NC_056756.1:11109384 11110262
CiERF-041	LOC122311278	XM_043125767.1	XP_042981701.1	NC_056756.1:11298909 11301301
CiERF-042	LOC122311142	XM_043125561.1	XP_042981495.1	NC_056756.1:32290487 32291719
CiERF-043	LOC122309057	XM_043122413.1	XP_042978347.1	NC_056756.1:48561136 48562179
CiERF-044	LOC122312936	XM_043127612.1	XP_042983546.1	NC_056757.1:1195180 1196262
CiERF-045	LOC122314092	XM_043129499.1	XP_042985433.1	NC_056757.1:23432144 23433322
CiERF-046	LOC122312688	XM_043127349.1	XP_042983283.1	NC_056757.1:23586806 23588032
CiERF-047	LOC122314215	XM_043129639.1	XP_042985573.1	NC_056757.1:30532721 30535356
CiERF-048	LOC122313775	XM_043128997.1	XP_042984931.1	NC_056757.1:30725892 30726770
CiERF-049	LOC122313407	XM_043128384.1	XP_042984318.1	NC_056757.1:36587703 36588368
CiERF-050	LOC122316790	XM_043133577.1	XP_042989511.1	NC_056758.1:16492191 16492904
CiERF-051	LOC122316283	XM_043132815.1	XP_042988749.1	NC_056758.1:27489799 27490221
CiERF-052	LOC122317223	XM_043134196.1	XP_042990130.1	NC_056758.1:30298168 30299261
CiERF-053	LOC122317527	XM_043134656.1	XP_042990590.1	NC_056758.1:38926432 38927241
CiERF-054	LOC122314982	XM_043130647.1	XP_042986581.1	NC_056758.1:38934663 38935568
CiERF-055	LOC122315809	XM_043131986.1	XP_042987920.1	NC_056758.1:38941938 38942672
CiERF-056	LOC122315149	XM_043130928.1	XP_042986862.1	NC_056758.1:42767814 42768557
CiERF-057	LOC122315173	XM_043130964.1	XP_042986898.1	NC_056758.1:43212294 43213061
CiERF-058	LOC122316827	XM_043133633.1	XP_042989567.1	NC_056758.1:43215870 43216553
CiERF-059	LOC122318230	XM_043135432.1	XP_042991366.1	NC_056759.1:923997 924683
CiERF-060	LOC122318148	XM_043135328.1	XP_042991262.1	NC_056759.1:926699 927378
CiERF-061	LOC122318006	XM_043135124.1	XP_042991058.1	NC_056759.1:4489045 4489752
CiERF-062	LOC122318739	XM_043136327.1	XP_042992261.1	NC_056759.1:4495810 4498207
CiERF-063	LOC122319385	XM_043137440.1	XP_042993374.1	NC_056759.1:4501048 4501956
CiERF-064	LOC122318075	XM_043135208.1	XP_042991142.1	NC_056759.1:11961972 11962998
CiERF-065	LOC122275334	XM_043084350.1	XP_042940284.1	NC_056760.1:6531896 6532384
CiERF-066	LOC122274980	XM_043083869.1	XP_042939803.1	NC_056760.1:6549885 6550604
CiERF-067	LOC122277568	XM_043087598.1	XP_042943532.1	NC_056760.1:6898695 6901306
CiERF-068	LOC122277567	XM_043087596.1	XP_042943530.1	NC_056760.1:6901276 6902115
CiERF-069	LOC122279549	XM_043090237.1	XP_042946171.1	NC_056761.1:4943813 4944325
CiERF-070	LOC122278731	XM_043088914.1	XP_042944848.1	NC_056761.1:5527166 5527654
CiERF-071	LOC122278034	XM_043088101.1	XP_042944035.1	NC_056761.1:5547922 5548650
CiERF-072	LOC122278737	XM_043088921.1	XP_042944855.1	NC_056761.1:5961591 5962151
CiERF-073	LOC122279759	XM_043090565.1	XP_042946499.1	NC_056761.1:5965689 5966555
CiERF-074	LOC122278736	XM_043088920.1	XP_042944854.1	NC_056761.1:28092781 28093590
CiERF-075	LOC122280737	XM_043091745.1	XP_042947679.1	NC_056762.1:180430 181818
CiERF-076	LOC122282727	XM_043094724.1	XP_042950658.1	NC_056762.1:11430788 11431753
CiERF-077	LOC122282973	XM_043095071.1	XP_042951005.1	NC_056762.1:11454965 11455903
CiERF-078	LOC122280478	XM_043091379.1	XP_042947313.1	NC_056762.1:27021531 27022511
CiERF-079	LOC122282339	XM_043094299.1	XP_042950233.1	NC_056762.1:27076037 27076807
CiERF-080	LOC122282697	XM_043094679.1	XP_042950613.1	NC_056762.1:27099896 27100834
CiERF-081	LOC122280393	XM_043091279.1	XP_042947213.1	NC_056762.1:27286559 27287455
CiERF-082	LOC122280351	XM_043091207.1	XP_042947141.1	NC_056762.1:32871031 32872047
CiERF-083	LOC122280965	XM_043092120.1	XP_042948054.1	NC_056762.1:35389192 35390172
CiERF-084	LOC122282864	XM_043094922.1	XP_042950856.1	NC_056762.1:41280265 41280915
CiERF-085	LOC122283002	XM_043095121.1	XP_042951055.1	NC_056762.1:43619270 43619989
CiERF-086	LOC122288898	XM_043095717.1	XP_042951651.1	NC_056763.1:21693403 21694446
CiERF-087	LOC122290262	XM_043097884.1	XP_042953818.1	NC_056763.1:21721531 21722796
CiERF-088	LOC122289115	XM_043096056.1	XP_042951990.1	NC_056763.1:25868705 25869682
CiERF-089	LOC122290466	XM_043098194.1	XP_042954128.1	NC_056763.1:29162253 29162900
CiERF-090	LOC122290437	XM_043098116.1	XP_042954050.1	NC_056763.1:30207245 30207958
CiERF-091	LOC122292721	XM_043101203.1	XP_042957137.1	NC_056764.1:2568249 2568962
CiERF-092	LOC122292975	XM_043101564.1	XP_042957498.1	NC_056764.1:2572080 2572982
CiERF-093	LOC122292591	XM_043101020.1	XP_042956954.1	NC_056764.1:2595455 2596081
CiERF-094	LOC122292927	XM_043101490.1	XP_042957424.1	NC_056764.1:6338616 6339425
CiERF-095	LOC122291073	XM_043098722.1	XP_042954656.1	NC_056764.1:25232960 25237382
CiERF-096	LOC122294232	XM_043102813.1	XP_042958747.1	NC_056765.1:2302043 2302756
CiERF-097	LOC122295051	XM_043104070.1	XP_042960004.1	NC_056765.1:7580962 7581672
CiERF-098	LOC122293574	XM_043102123.1	XP_042958057.1	NC_056765.1:12099236 12099925
CiERF-099	LOC122295132	XM_043104194.1	XP_042960128.1	NC_056765.1:33478144 33478962
CiERF-100	LOC122297485	XM_043107551.1	XP_042963485.1	NC_056766.1:2069367 2071200
CiERF-101	LOC122296623	XM_043106426.1	XP_042962360.1	NC_056766.1:8449914 8450471
CiERF-102	LOC122297104	XM_043106987.1	XP_042962921.1	NC_056766.1:19009055 19010062
CiERF-103	LOC122295802	XM_043105058.1	XP_042960992.1	NC_056766.1:32149776 32150504
CiERF-104	LOC122295903	XM_043105177.1	XP_042961111.1	NC_056766.1:34546677 34547612
CiERF-105	LOC122298464	XM_043108212.1	XP_042964146.1	NC_056767.1:1174028 1175743
CiERF-106	LOC122299510	XM_043109866.1	XP_042965800.1	NC_056767.1:13494869 13495855
CiERF-107	LOC122299871	XM_043110347.1	XP_042966281.1	NC_056767.1:23086131 23086850
CiDREB-01	LOC122301867	XM_043113233.1	XP_042969167.1	NC_056752.1:13789681 13790271
CiDREB-02	LOC122316104	XM_043132646.1	XP_042988580.1	NC_056752.1:35036395 35037705
CiDREB-03	LOC122282164	XM_043094121.1	XP_042950055.1	NC_056752.1:50979304 50980023
CiDREB-04	LOC122292245	XM_043100486.1	XP_042956420.1	NC_056752.1:57272609 57273565
CiDREB-05	LOC122301993	XM_043113327.1	XP_042969261.1	NC_056753.1:8358513 8359088
CiDREB-06	LOC122294568	XM_043103435.1	XP_042959369.1	NC_056753.1:20133317 20134639
CiDREB-07	LOC122301018	XM_043112073.1	XP_042968007.1	NC_056753.1:32576939 32577631
CiDREB-08	LOC122302321	XM_043113515.1	XP_042969449.1	NC_056754.1:1273823 1274449
CiDREB-09	LOC122305703	XM_043118266.1	XP_042974200.1	NC_056754.1:1677882 1678427
CiDREB-10	LOC122303915	XM_043115908.1	XP_042971842.1	NC_056754.1:1688865 1689407
CiDREB-11	LOC122302374	XM_043113594.1	XP_042969528.1	NC_056754.1:1735605 1736123
CiDREB-12	LOC122303194	XM_043114830.1	XP_042970764.1	NC_056754.1:10312195 10312815
CiDREB-13	LOC122303196	XM_043114834.1	XP_042970768.1	NC_056754.1:10323265 10323993
CiDREB-14	LOC122303601	XM_043115442.1	XP_042971376.1	NC_056754.1:18369823 18370980
CiDREB-15	LOC122304637	XM_043116895.1	XP_042972829.1	NC_056754.1:23377844 23381063
CiDREB-16	LOC122303969	XM_043115972.1	XP_042971906.1	NC_056754.1:26412243 26413634
CiDREB-17	LOC122304077	XM_043116121.1	XP_042972055.1	NC_056754.1:29841582 29842094
CiDREB-18	LOC122304251	XM_043116410.1	XP_042972344.1	NC_056754.1:41402333 41402947
CiDREB-19	LOC122304772	XM_043117037.1	XP_042972971.1	NC_056754.1:47613259 47614023
CiDREB-20	LOC122306955	XM_043119539.1	XP_042975473.1	NC_056755.1:749153 749791
CiDREB-21	LOC122307028	XM_043119630.1	XP_042975564.1	NC_056755.1:1010825 1011685
CiDREB-22	LOC122308062	XM_043121220.1	XP_042977154.1	NC_056755.1:1024119 1024643
CiDREB-23	LOC122306081	XM_043118462.1	XP_042974396.1	NC_056755.1:1059951 1060466
CiDREB-24	LOC122306952	XM_043119538.1	XP_042975472.1	NC_056755.1:6690421 6691116
CiDREB-25	LOC122307723	XM_043120786.1	XP_042976720.1	NC_056755.1:6697618 6698262
CiDREB-26	LOC122307701	XM_043120745.1	XP_042976679.1	NC_056755.1:6700714 6701358
CiDREB-27	LOC122307747	XM_043120822.1	XP_042976756.1	NC_056755.1:11602364 11603444
CiDREB-28	LOC122308255	XM_043121476.1	XP_042977410.1	NC_056755.1:16592154 16592762
CiDREB-29	LOC122307581	XM_043120525.1	XP_042976459.1	NC_056755.1:18253119 18254477
CiDREB-30	LOC122307554	XM_043120480.1	XP_042976414.1	NC_056755.1:21690744 21691256
CiDREB-31	LOC122306956	XM_043119541.1	XP_042975475.1	NC_056755.1:37342717 37343469
CiDREB-32	LOC122309668	XM_043123234.1	XP_042979168.1	NC_056756.1:3066871 3068438
CiDREB-33	LOC122311237	XM_043125696.1	XP_042981630.1	NC_056756.1:42680070 42680741
CiDREB-34	LOC122310615	XM_043124678.1	XP_042980612.1	NC_056756.1:44621893 44622972
CiDREB-35	LOC122313844	XM_043129118.1	XP_042985052.1	NC_056757.1:4198774 4199826
CiDREB-36	LOC122312456	XM_043127065.1	XP_042982999.1	NC_056757.1:5554554 5555222
CiDREB-37	LOC122312432	XM_043127037.1	XP_042982971.1	NC_056757.1:35391820 35393620
CiDREB-38	LOC122316768	XM_043133543.1	XP_042989477.1	NC_056758.1:35657067 35657798
CiDREB-39	LOC122315119	XM_043130890.1	XP_042986824.1	NC_056758.1:41079497 41080204
CiDREB-40	LOC122318046	XM_043135174.1	XP_042991108.1	NC_056759.1:2524913 2525623
CiDREB-41	LOC122318018	XM_043135143.1	XP_042991077.1	NC_056759.1:2576040 2576717
CiDREB-42	LOC122318595	XM_043136111.1	XP_042992045.1	NC_056759.1:6736295 6737014
CiDREB-43	LOC122277314	XM_043087270.1	XP_042943204.1	NC_056760.1:1070640 1071284
CiDREB-44	LOC122277477	XM_043087457.1	XP_042943391.1	NC_056760.1:1111207 1111857
CiDREB-45	LOC122276155	XM_043085679.1	XP_042941613.1	NC_056760.1:3580672 3581526
CiDREB-46	LOC122275756	XM_043084971.1	XP_042940905.1	NC_056760.1:42693100 42695498
CiDREB-47	LOC122280021	XM_043090969.1	XP_042946903.1	NC_056761.1:622416 623012
CiDREB-48	LOC122279558	XM_043090256.1	XP_042946190.1	NC_056761.1:3082913 3083746
CiDREB-49	LOC122280586	XM_043091546.1	XP_042947480.1	NC_056762.1:26134751 26135593
CiDREB-50	LOC122282069	XM_043093998.1	XP_042949932.1	NC_056762.1:35121566 35122495
CiDREB-51	LOC122282052	XM_043093971.1	XP_042949905.1	NC_056762.1:37460443 37460976
CiDREB-52	LOC122280880	XM_043091960.1	XP_042947894.1	NC_056762.1:37479920 37480669
CiDREB-53	LOC122289181	XM_043096145.1	XP_042952079.1	NC_056763.1:21886453 21887199
CiDREB-54	LOC122290394	XM_043098043.1	XP_042953977.1	NC_056763.1:25729254 25730192
CiDREB-55	LOC122290152	XM_043097711.1	XP_042953645.1	NC_056763.1:27132668 27133387
CiDREB-56	LOC122289431	XM_043096401.1	XP_042952335.1	NC_056763.1:27140210 27140968
CiDREB-57	LOC122291447	XM_043099166.1	XP_042955100.1	NC_056764.1:2843455 2844231
CiDREB-58	LOC122292883	XM_043101427.1	XP_042957361.1	NC_056764.1:27427844 27428653
CiDREB-59	LOC122294730	XM_043103653.1	XP_042959587.1	NC_056765.1:2935644 2936528
CiDREB-60	LOC122295584	XM_043104661.1	XP_042960595.1	NC_056766.1:9574627 9575100
CiDREB-61	LOC122299873	XM_043110349.1	XP_042966283.1	NC_056767.1:6792932 6793375
CiRAV-01	LOC122308033	XM_043121190.1	XP_042977124.1	NC_056755.1:3397885 3398817
CiRAV-02	LOC122291180	XM_043098818.1	XP_042954752.1	NC_056764.1:33283188 33284318
CiRAV-03	LOC122293857	XM_043102303.1	XP_042958237.1	NC_056765.1:32133976 32135106
CiRAV-04	LOC122297364	XM_043107402.1	XP_042963336.1	NC_056766.1:654080 655192
CiRAV-05	LOC122296175	XM_043105641.1	XP_042961575.1	NC_056766.1:44540069 44541109
CiRAV-06	LOC122299912	XM_043110395.1	XP_042966329.1	NC_056767.1:514309 515430
CiSoloist-01	LOC122308999	XM_043122322.1	XP_042978256.1	NC_056752.1:7960096 7966195
CiSoloist-02	LOC122297732	XM_043107876.1	XP_042963810.1	NC_056753.1:4116374 4131057
