# Supplementary material for: Genome-Wide Identification, Characterization, and Expression Profiling of AP2/ERF Superfamily Genes under Different Development and Abiotic Stress Conditions in Pecan (Carya illinoinensis)
Source: Int J Mol Sci. 2022 Mar 8;23(6):2920. doi: 10.3390/ijms23062920 (PMC8950532; doi:10.3390/ijms23062920)
Supplement: Supplementary file 1 [file ijms-23-02920-s001.zip › Table S2.xlsx]

## Sheet: Sheet1
Table S2. The physicochemical properties of CiAP2\ERF genes
Gene_name	Transcript_id	PI	Mw	Predicting subcellular localization
CiAP2-01	XM_043117656.1	6.94	56259	Cytoplasm. Nucleus
CiAP2-02	XM_043091807.1	6.26	60602.7	Cytoplasm. Nucleus
CiAP2-03	XM_043095388.1	6.52	40219.3	Cytoplasm. Nucleus
CiAP2-04	XM_043097079.1	6.62	48089.6	Cytoplasm
CiAP2-05	XM_043105806.1	6.62	56623.4	Nucleus
CiAP2-06	XM_043112381.1	7.7	38379.3	Cytoplasm. Nucleus
CiAP2-07	XM_043112615.1	7.18	47921.2	Cytoplasm. Nucleus
CiAP2-08	XM_043127385.1	9.87	31145.7	Cytoplasm
CiAP2-09	XM_043133639.1	6.12	56636.4	Cytoplasm. Nucleus
CiAP2-10	XM_043131153.1	6.39	82684.5	Cytoplasm. Nucleus
CiAP2-11	XM_043133767.1	6.34	75065.2	Cytoplasm. Nucleus
CiAP2-12	XM_043132186.1	7.19	55583.1	Cytoplasm. Nucleus
CiAP2-13	XM_043137231.1	6.4	55679.1	Nucleus
CiAP2-14	XM_043083269.1	6.53	75167.5	Nucleus
CiAP2-15	XM_043135552.1	5.96	77618.9	Cytoplasm. Nucleus
CiAP2-16	XM_043136985.1	6.55	56603.7	Cytoplasm. Nucleus
CiAP2-17	XM_043087690.1	4.73	32431.5	Cytoplasm. Nucleus
CiAP2-18	XM_043083880.1	6.77	55605.7	Nucleus
CiAP2-19	XM_043091009.1	8.54	46729.1	Cytoplasm
CiAP2-20	XM_043099646.1	6.24	44447.2	Cytoplasm. Nucleus
CiAP2-21	XM_043101147.1	8.51	53985.1	Cytoplasm. Nucleus
CiAP2-22	XM_043101701.1	8.01	45596.1	Cytoplasm. Nucleus
CiAP2-23	XM_043103840.1	7.65	53801	Cytoplasm. Nucleus
CiAP2-24	XM_043103902.1	6.21	61127	Nucleus
CiAP2-25	XM_043107442.1	6.87	42163.7	Nucleus
CiAP2-26	XM_043110373.1	9.26	32247.8	Nucleus
CiERF-001	XM_043118205.1	8.78	28260.7	Nucleus
CiERF-002	XM_043115368.1	10.51	13906.6	Cytoplasm. Nucleus
CiERF-003	XM_043115596.1	9.27	23506.2	Nucleus
CiERF-004	XM_043125030.1	5.42	38079.2	Nucleus
CiERF-005	XM_043136061.1	9.07	29378.4	Nucleus
CiERF-006	XM_043114191.1	4.84	37429.3	Nucleus
CiERF-007	XM_043087003.1	5.71	27202.2	Nucleus
CiERF-008	XM_043114643.1	6.35	17479.2	Nucleus
CiERF-009	XM_043114658.1	7.86	14940.5	Nucleus
CiERF-010	XM_043090736.1	4.98	42512.1	Nucleus
CiERF-011	XM_043111631.1	9.12	18698.3	Cytoplasm. Nucleus
CiERF-012	XM_043115269.1	9.57	32056.9	Nucleus
CiERF-013	XM_043115290.1	8.25	21130.8	Cytoplasm. Nucleus
CiERF-014	XM_043113028.1	10.73	20524.2	Cytoplasm
CiERF-015	XM_043113324.1	8.45	30659.6	Nucleus
CiERF-016	XM_043104673.1	7.61	21859.3	Nucleus
CiERF-017	XM_043111524.1	4.97	24702.3	Nucleus
CiERF-018	XM_043104022.1	6.86	17805.5	Nucleus
CiERF-019	XM_043104032.1	8.01	15388.8	Nucleus
CiERF-020	XM_043111818.1	4.82	41514.7	Nucleus
CiERF-021	XM_043104453.1	7.72	20762.4	Nucleus
CiERF-022	XM_043104512.1	7.79	18999.3	Nucleus
CiERF-023	XM_043113272.1	9.59	23880.9	Nucleus
CiERF-024	XM_043115299.1	5.96	42576.1	Nucleus
CiERF-025	XM_043115677.1	7.64	24845	Nucleus
CiERF-026	XM_043116048.1	9.27	24320.4	Nucleus
CiERF-027	XM_043118308.1	6.61	23655.5	Nucleus
CiERF-028	XM_043118325.1	9.3	18830.6	Nucleus
CiERF-029	XM_043117739.1	6.43	15886.5	Nucleus
CiERF-030	XM_043117738.1	5.95	17243.6	Nucleus
CiERF-031	XM_043117740.1	5.67	26501.8	Nucleus
CiERF-032	XM_043120298.1	4.7	43096.2	Nucleus
CiERF-033	XM_043120217.1	6.17	43261.5	Nucleus
CiERF-034	XM_043121657.1	9.06	24706.8	Nucleus
CiERF-035	XM_043120841.1	6.71	24023.1	Nucleus
CiERF-036	XM_043118954.1	8.92	18253.7	Nucleus
CiERF-037	XM_043121265.1	6.6	17474.2	Cytoplasm. Nucleus
CiERF-038	XM_043119454.1	5.33	32615.9	Nucleus
CiERF-039	XM_043125593.1	5.86	27896.8	Nucleus
CiERF-040	XM_043126267.1	5.09	31966.5	Nucleus
CiERF-041	XM_043125767.1	5.61	25147.8	Nucleus
CiERF-042	XM_043125561.1	6.66	44932.8	Nucleus
CiERF-043	XM_043122413.1	4.79	39300.5	Nucleus
CiERF-044	XM_043127612.1	5.15	40469.4	Nucleus
CiERF-045	XM_043129499.1	8.73	43530.6	Nucleus
CiERF-046	XM_043127349.1	6.22	45436.8	Nucleus
CiERF-047	XM_043129639.1	5.56	24933.3	Nucleus
CiERF-048	XM_043128997.1	5.32	31808.5	Nucleus
CiERF-049	XM_043128384.1	8.69	24899.8	Nucleus
CiERF-050	XM_043133577.1	5.21	26862.2	Nucleus
CiERF-051	XM_043132815.1	9.57	15603.3	Cytoplasm. Nucleus
CiERF-052	XM_043134196.1	5.13	36187.8	Nucleus
CiERF-053	XM_043134656.1	5.34	30283	Nucleus
CiERF-054	XM_043130647.1	6.21	33512.4	Nucleus
CiERF-055	XM_043131986.1	6.37	27361.4	Nucleus
CiERF-056	XM_043130928.1	7.63	23156.2	Nucleus
CiERF-057	XM_043130964.1	9.21	26007.9	Nucleus
CiERF-058	XM_043133633.1	7.78	21798.7	Nucleus
CiERF-059	XM_043135432.1	9.47	22635.9	Nucleus
CiERF-060	XM_043135328.1	9.35	21724.1	Nucleus
CiERF-061	XM_043135124.1	7.09	25974	Nucleus
CiERF-062	XM_043136327.1	6.26	30754.1	Nucleus
CiERF-063	XM_043137440.1	6.56	33609.3	Nucleus
CiERF-064	XM_043135208.1	4.89	34203.5	Nucleus
CiERF-065	XM_043084350.1	9.83	17510.8	Nucleus
CiERF-066	XM_043083869.1	8.71	25931.8	Nucleus
CiERF-067	XM_043087598.1	9.37	20618	Nucleus
CiERF-068	XM_043087596.1	5.34	30781.5	Nucleus
CiERF-069	XM_043090237.1	9.75	19044.3	Cytoplasm. Nucleus
CiERF-070	XM_043088914.1	10.08	17595	Nucleus
CiERF-071	XM_043088101.1	9.26	26274.2	Nucleus
CiERF-072	XM_043088921.1	7.97	20508.7	Nucleus
CiERF-073	XM_043090565.1	5.02	31766.7	Nucleus
CiERF-074	XM_043088920.1	8.61	30222.5	Cytoplasm. Nucleus
CiERF-075	XM_043091745.1	9.64	26399.1	Nucleus
CiERF-076	XM_043094724.1	7.09	35564.4	Nucleus
CiERF-077	XM_043095071.1	5.39	34779	Nucleus
CiERF-078	XM_043091379.1	8.19	36049.2	Nucleus
CiERF-079	XM_043094299.1	8.43	28262.7	Nucleus
CiERF-080	XM_043094679.1	5.39	34702.9	Nucleus
CiERF-081	XM_043091279.1	6.85	32283.6	Nucleus
CiERF-082	XM_043091207.1	5.8	35896.4	Cytoplasm. Nucleus
CiERF-083	XM_043092120.1	5.43	36600.8	Nucleus
CiERF-084	XM_043094922.1	8.82	23385.8	Nucleus
CiERF-085	XM_043095121.1	8.78	26512.7	Nucleus
CiERF-086	XM_043095717.1	5.9	38920.3	Nucleus
CiERF-087	XM_043097884.1	6.4	47135.9	Nucleus
CiERF-088	XM_043096056.1	5.34	36971.2	Nucleus
CiERF-089	XM_043098194.1	6.97	23358.8	Nucleus
CiERF-090	XM_043098116.1	8.88	26162.4	Nucleus
CiERF-091	XM_043101203.1	6.23	26571.8	Nucleus
CiERF-092	XM_043101564.1	5.77	33616.8	Nucleus
CiERF-093	XM_043101020.1	8.81	23019.5	Nucleus
CiERF-094	XM_043101490.1	6.62	30434.2	Nucleus
CiERF-095	XM_043098722.1	8.48	36374.4	Cytoplasm. Nucleus
CiERF-096	XM_043102813.1	7.73	25890.9	Nucleus
CiERF-097	XM_043104070.1	5.37	26767.8	Nucleus
CiERF-098	XM_043102123.1	9.97	26240.7	Nucleus
CiERF-099	XM_043104194.1	8.7	30280	Cytoplasm. Nucleus
CiERF-100	XM_043107551.1	6.61	48776.1	Nucleus
CiERF-101	XM_043106426.1	5.73	20749	Cytoplasm. Nucleus
CiERF-102	XM_043106987.1	5.23	37131.3	Cytoplasm. Nucleus
CiERF-103	XM_043105058.1	9	26948.3	Nucleus
CiERF-104	XM_043105177.1	4.91	36227.7	Cytoplasm. Nucleus
CiERF-105	XM_043108212.1	6.61	43249.3	Nucleus
CiERF-106	XM_043109866.1	5.62	35939.7	Cytoplasm. Nucleus
CiERF-107	XM_043110347.1	7.68	26422.5	Nucleus
CiDREB-01	XM_043113233.1	8.49	21807.5	Cytoplasm. Nucleus
CiDREB-02	XM_043132646.1	8.33	48343	Nucleus
CiDREB-03	XM_043094121.1	4.92	25729.6	Cytoplasm. Nucleus
CiDREB-04	XM_043100486.1	6.19	34359.5	Nucleus
CiDREB-05	XM_043113327.1	8.93	21241.1	Nucleus
CiDREB-06	XM_043103435.1	7.77	48950.8	Nucleus
CiDREB-07	XM_043112073.1	4.94	25081.8	Nucleus
CiDREB-08	XM_043113515.1	4.84	23459	Cytoplasm. Nucleus
CiDREB-09	XM_043118266.1	4.88	20103.6	Cytoplasm. Nucleus
CiDREB-10	XM_043115908.1	5.69	20097.5	Cytoplasm. Nucleus
CiDREB-11	XM_043113594.1	5.14	18850.1	Cytoplasm. Nucleus
CiDREB-12	XM_043114830.1	6.2	22909	Cytoplasm. Nucleus
CiDREB-13	XM_043114834.1	4.47	25749.3	Cytoplasm. Nucleus
CiDREB-14	XM_043115442.1	6.06	42553.5	Nucleus
CiDREB-15	XM_043116895.1	9.64	23667.6	Nucleus
CiDREB-16	XM_043115972.1	5.59	51910.8	Nucleus
CiDREB-17	XM_043116121.1	6.53	18773.8	Cytoplasm. Nucleus
CiDREB-18	XM_043116410.1	5.16	22428.7	Cytoplasm
CiDREB-19	XM_043117037.1	4.93	27587.5	Cytoplasm. Nucleus
CiDREB-20	XM_043119539.1	4.89	23794.6	Nucleus
CiDREB-21	XM_043119630.1	9.61	21549	Cytoplasm. Nucleus
CiDREB-22	XM_043121220.1	4.76	19370.5	Nucleus
CiDREB-23	XM_043118462.1	5.26	18606.7	Cytoplasm. Nucleus
CiDREB-24	XM_043119538.1	4.68	25107.8	Cytoplasm. Nucleus
CiDREB-25	XM_043120786.1	5.58	23906.7	Cytoplasm. Nucleus
CiDREB-26	XM_043120745.1	6.19	23862.7	Cytoplasm. Nucleus
CiDREB-27	XM_043120822.1	5.92	38150.5	Nucleus
CiDREB-28	XM_043121476.1	8.68	21884.5	Nucleus
CiDREB-29	XM_043120525.1	6.61	50517.6	Nucleus
CiDREB-30	XM_043120480.1	9.35	18657	Cytoplasm. Nucleus
CiDREB-31	XM_043119541.1	5.42	26980.9	Nucleus
CiDREB-32	XM_043123234.1	4.87	35601.5	Nucleus
CiDREB-33	XM_043125696.1	5.16	24075.9	Cytoplasm. Nucleus
CiDREB-34	XM_043124678.1	5.56	39156.2	Nucleus
CiDREB-35	XM_043129118.1	6.53	38729.8	Nucleus
CiDREB-36	XM_043127065.1	5.7	24297.3	Nucleus
CiDREB-37	XM_043127037.1	5.32	33467.3	Nucleus
CiDREB-38	XM_043133543.1	5.79	26878.9	Nucleus
CiDREB-39	XM_043130890.1	5.24	25777.7	Cytoplasm. Nucleus
CiDREB-40	XM_043135174.1	5.59	26224.4	Nucleus
CiDREB-41	XM_043135143.1	5.82	24859.8	Cytoplasm. Nucleus
CiDREB-42	XM_043136111.1	5.84	25923.9	Nucleus
CiDREB-43	XM_043087270.1	4.84	22414.9	Cytoplasm. Nucleus
CiDREB-44	XM_043087457.1	7.62	23998.2	Cytoplasm. Nucleus
CiDREB-45	XM_043085679.1	7.59	31929.1	Nucleus
CiDREB-46	XM_043084971.1	4.98	40855.3	Cytoplasm
CiDREB-47	XM_043090969.1	5.19	20812.2	Nucleus
CiDREB-48	XM_043090256.1	5.59	31181.8	Nucleus
CiDREB-49	XM_043091546.1	6.96	31219.9	Nucleus
CiDREB-50	XM_043093998.1	8.86	34084.6	Nucleus
CiDREB-51	XM_043093971.1	5.8	18948.2	Nucleus
CiDREB-52	XM_043091960.1	5.31	27543.8	Cytoplasm. Nucleus
CiDREB-53	XM_043096145.1	5.43	27146	Nucleus
CiDREB-54	XM_043098043.1	6.9	34309.5	Cytoplasm. Nucleus
CiDREB-55	XM_043097711.1	5.2	25682.5	Cytoplasm. Nucleus
CiDREB-56	XM_043096401.1	4.94	28382.6	Cytoplasm. Nucleus
CiDREB-57	XM_043099166.1	5.16	28570.2	Nucleus
CiDREB-58	XM_043101427.1	5.1	29368.7	Cytoplasm. Nucleus
CiDREB-59	XM_043103653.1	6.09	32699.1	Nucleus
CiDREB-60	XM_043104661.1	9.07	18064.1	Nucleus
CiDREB-61	XM_043110349.1	8.56	16557.5	Cytoplasm. Nucleus
CiRAV-01	XM_043121190.1	9.11	34969.5	Cytoplasm. Nucleus
CiRAV-02	XM_043098818.1	7.54	42663.8	Chloroplast. Cytoplasm
CiRAV-03	XM_043102303.1	7.15	42961.5	Cytoplasm. Nucleus
CiRAV-04	XM_043107402.1	9.1	40710.9	Nucleus
CiRAV-05	XM_043105641.1	8.74	40059.4	Cytoplasm. Nucleus
CiRAV-06	XM_043110395.1	9.17	41026.2	Nucleus
CiSoloist-01	XM_043122322.1	10.11	25746.2	Cytoplasm. Nucleus
CiSoloist-02	XM_043107876.1	10.32	30764.4	Nucleus
