# Supplementary material for: Genome-Wide Identification, Characterization, and Expression Profiling of AP2/ERF Superfamily Genes under Different Development and Abiotic Stress Conditions in Pecan (Carya illinoinensis)
Source: Int J Mol Sci. 2022 Mar 8;23(6):2920. doi: 10.3390/ijms23062920 (PMC8950532; doi:10.3390/ijms23062920)
Supplement: Supplementary file 1 [file ijms-23-02920-s001.zip › Table S3.xlsx]

## Sheet: Sheet1
Table S3. Detailed primer sequences for quantitative real-time PCR analysis
Gene_name	primer F	primer R
CiERF-005	GGGCGGCCGAGATTAGAG	GTGTTGTAGGTACCGAGCCAGACT
CiERF-010	AATGGGCAAGCCGAGAAAT	GCCGGATTCCCCTATACTGATT
CiERF-020	AATGGGCTCCAGGGAAGTGT	CGAAATCGTCGTTGTCATCGT
CiERF-052	ACTCAGCCCCTCTCAAACGA	TTCTGCTCTTCTTCATGCACATC
CiERF-064	GCTACTTCACTACCACCTCCCAAA	GGGACGCTTCGAACAAAGG
