# Supplementary material for: Genome-Wide Identification, Characterization, and Expression Profiling of AP2/ERF Superfamily Genes under Different Development and Abiotic Stress Conditions in Pecan (Carya illinoinensis)
Source: Int J Mol Sci. 2022 Mar 8;23(6):2920. doi: 10.3390/ijms23062920 (PMC8950532; doi:10.3390/ijms23062920)
Supplement: Supplementary file 1 [file ijms-23-02920-s001.zip › Table S4.xlsx]

## Sheet: Sheet1
Table S4. Details of the CiAP2\ERF genes intron distribution within the AP2 domains
Pattern A	Pattern B	Pattern C	Pattern D	Pattern E	Pattern F	Pattern G	Pattern H	Pattern I	Pattern J	Pattern K
CiAP2-26	CiERF-013	CiSoloist-1	CiAP2-01	CiAP2-02	CiAP2-03	CiAP2-04	CiAP2-08	CiAP2-17	CiAP2-19	CiAP2-20
CiERF-001	CiERF-021	CiSoloist-2	CiAP2-05	CiAP2-06	CiAP2-25	CiAP2-07				CiAP2-22
CiERF-002	CiERF-022		CiAP2-18	CiAP2-09
CiERF-003	CiERF-027		CiAP2-21	CiAP2-10
CiERF-004	CiERF-035		CiAP2-23	CiAP2-11
CiERF-005	CiERF-056			CiAP2-12
CiERF-006	CiERF-057			CiAP2-13
CiERF-007	CiERF-058			CiAP2-14
CiERF-008	CiERF-059			CiAP2-15
CiERF-009	CiERF-060			CiAP2-16
CiERF-010				CiAP2-24
CiERF-011
CiERF-012
CiERF-014
CiERF-015
CiERF-016
CiERF-017
CiERF-018
CiERF-019
CiERF-020
CiERF-023
CiERF-024
CiERF-025
CiERF-026
CiERF-028
CiERF-029
CiERF-030
CiERF-031
CiERF-032
CiERF-033
CiERF-034
CiERF-036
CiERF-037
CiERF-038
CiERF-039
CiERF-040
CiERF-041
CiERF-042
CiERF-043
CiERF-044
CiERF-045
CiERF-046
CiERF-047
CiERF-048
CiERF-049
CiERF-050
CiERF-051
CiERF-052
CiERF-053
CiERF-054
CiERF-055
CiERF-061
CiERF-062
CiERF-063
CiERF-064
CiERF-065
CiERF-066
CiERF-067
CiERF-068
CiERF-069
CiERF-070
CiERF-071
CiERF-072
CiERF-073
CiERF-074
CiERF-075
CiERF-076
CiERF-077
CiERF-078
CiERF-079
CiERF-080
CiERF-081
CiERF-082
CiERF-083
CiERF-084
CiERF-085
CiERF-086
CiERF-087
CiERF-088
CiERF-089
CiERF-090
CiERF-091
CiERF-092
CiERF-093
CiERF-094
CiERF-095
CiERF-096
CiERF-097
CiERF-098
CiERF-099
CiERF-100
CiERF-101
CiERF-102
CiERF-103
CiERF-104
CiERF-105
CiERF-106
CiERF-107
CiDREB-01
CiDREB-02
CiDREB-03
CiDREB-04
CiDREB-05
CiDREB-06
CiDREB-07
CiDREB-08
CiDREB-09
CiDREB-10
CiDREB-11
CiDREB-12
CiDREB-13
CiDREB-14
CiDREB-15
CiDREB-16
CiDREB-17
CiDREB-18
CiDREB-19
CiDREB-20
CiDREB-21
CiDREB-22
CiDREB-23
CiDREB-24
CiDREB-25
CiDREB-26
CiDREB-27
CiDREB-28
CiDREB-29
CiDREB-30
CiDREB-31
CiDREB-32
CiDREB-33
CiDREB-34
CiDREB-35
CiDREB-36
CiDREB-37
CiDREB-38
CiDREB-39
CiDREB-40
CiDREB-41
CiDREB-42
CiDREB-43
CiDREB-44
CiDREB-45
CiDREB-46
CiDREB-47
CiDREB-48
CiDREB-49
CiDREB-50
CiDREB-51
CiDREB-52
CiDREB-53
CiDREB-54
CiDREB-55
CiDREB-56
CiDREB-57
CiDREB-58
CiDREB-59
CiDREB-60
CiDREB-61
CiRAV-01
CiRAV-02
CiRAV-03
CiRAV-04
CiRAV-05
CiRAV-06
