# Supplementary material for: Genome-Wide Identification, Characterization, and Expression Profiling of AP2/ERF Superfamily Genes under Different Development and Abiotic Stress Conditions in Pecan (Carya illinoinensis)
Source: Int J Mol Sci. 2022 Mar 8;23(6):2920. doi: 10.3390/ijms23062920 (PMC8950532; doi:10.3390/ijms23062920)
Supplement: Supplementary file 1 [file ijms-23-02920-s001.zip › Table S5.xlsx]

## Sheet: Sheet1
Table S5. Details of the CiAP2\ERF genes Ka and Ks
Seq_1	Seq_2	Ka	Ks	Ka/Ks	EffectiveLen	AverageS-sites	AverageN-sites	cN	cS	pN	pS	Note
XM_043132646.1	XM_043103435.1	0.209676	0.467321	0.448677	1260	288.25	971.75	177.75	100.25	0.182917	0.347788
XM_043114191.1	XM_043104673.1	0.130461	0.275659	0.47327	582	138	444	53.1667	31.8333	0.119745	0.230676
XM_043087003.1	XM_043111524.1	0.0680739	0.546516	0.12456	645	145.583	499.417	32.5	56.5	0.0650759	0.388094
XM_043114643.1	XM_043104022.1	0.117032	0.348619	0.335701	450	107	343	37.1667	29.8333	0.108358	0.278816
XM_043090736.1	XM_043111818.1	0.135939	0.532698	0.255189	1107	250.417	856.583	106.5	95.5	0.124331	0.381364
XM_043094121.1	XM_043112073.1	0.119476	0.564054	0.211816	684	169.417	514.583	56.8333	67.1667	0.110445	0.396458
XM_043115290.1	XM_043104512.1	0.0967048	0.384209	0.251698	495	114.75	380.25	34.5	34.5	0.0907298	0.300654
XM_043095388.1	XM_043112381.1	0.113149	0.567757	0.199292	1023	240.667	782.333	82.1667	95.8333	0.105028	0.398199
XM_043097079.1	XM_043112615.1	0.159116	0.459731	0.346107	1269	294.833	974.167	139.667	101.333	0.14337	0.343697
XM_043117671.1	XM_043105806.1	0.0949544	0.341539	0.27802	1500	341.417	1158.58	103.333	93.6667	0.0891894	0.274347
XM_043122336.1	XM_043107876.1	0.348578	0.578416	0.602643	660	152.75	507.25	141.417	61.5833	0.278791	0.403164
XM_043115368.1	XM_043113028.1	0.21917	0.815106	0.268886	378	98.25	279.75	53.1667	48.8333	0.190051	0.497031
XM_043125030.1	XM_043113324.1	0.166189	0.623367	0.266598	792	182.083	609.917	90.9167	77.0833	0.149064	0.423341
XM_043113233.1	XM_043113327.1	0.160909	0.805666	0.199722	522	121.5	400.5	58	60	0.144819	0.493827
XM_043094121.1	XM_043117037.1	0.356899	NaN	NaN	708	176.583	531.417	150.917	134.083	0.283989	0.75932	High Sequence Divergence Value (pS>=0.75)
XM_043087003.1	XM_043117740.1	0.277026	1.28992	0.214762	660	148.75	511.25	118.417	91.5833	0.231622	0.615686
XM_043114643.1	XM_043117739.1	0.316969	NaN	NaN	408	92.0833	315.917	81.6667	70.3333	0.258507	0.763801	High Sequence Divergence Value (pS>=0.75)
XM_043094121.1	XM_043119541.1	0.353554	2.81994	0.125376	690	174.167	515.833	145.417	127.583	0.281906	0.732536
XM_043087003.1	XM_043119454.1	0.313877	1.66518	0.188495	708	161.167	546.833	140.25	107.75	0.256477	0.668563
XM_043114643.1	XM_043121265.1	0.373758	NaN	NaN	447	106.417	340.583	100.25	82.75	0.294348	0.777604	High Sequence Divergence Value (pS>=0.75)
XM_043118205.1	XM_043125593.1	0.576329	1.87891	0.306736	654	153.417	500.583	201.333	105.667	0.402197	0.688756
XM_043125030.1	XM_043127612.1	0.651915	2.64264	0.24669	951	225.083	725.917	316.167	163.833	0.435541	0.727879
XM_043118205.1	XM_043128384.1	0.512873	NaN	NaN	606	140.083	465.917	173.083	112.917	0.37149	0.806068	High Sequence Divergence Value (pS>=0.75)
XM_043115290.1	XM_043133633.1	0.303188	2.87668	0.105395	540	128.667	411.333	102.583	94.4167	0.249392	0.733808
XM_043116259.1	XM_043133767.1	0.508058	1.75467	0.289547	585	133.167	451.833	166.75	90.25	0.369052	0.677722
XM_043094121.1	XM_043130890.1	0.331861	3.0908	0.107371	678	164.333	513.667	137.75	121.25	0.26817	0.73783
XM_043136061.1	XM_043134196.1	0.713405	1.81986	0.392011	729	167.583	561.417	258.417	114.583	0.460294	0.683739
XM_043136061.1	XM_043135208.1	0.649803	NaN	NaN	699	162.75	536.25	233.083	122.917	0.434654	0.755248	High Sequence Divergence Value (pS>=0.75)
XM_043115290.1	XM_043135432.1	0.302233	1.9609	0.154129	549	130.917	418.083	104	91	0.248754	0.695099
XM_043116259.1	XM_043083269.1	0.505057	2.04696	0.246735	585	134.917	450.083	165.417	94.5833	0.367525	0.70105
XM_043097079.1	XM_043083880.1	0.383033	1.63941	0.23364	1254	292.167	961.833	288.5	194.5	0.299948	0.665716
XM_043125030.1	XM_043092120.1	0.452395	3.11427	0.145265	858	199.583	658.417	223.667	147.333	0.339704	0.738205
XM_043125030.1	XM_043096056.1	0.442589	2.83086	0.156344	852	193.667	658.333	220.083	141.917	0.334304	0.732788
XM_043097079.1	XM_043101147.1	0.337423	1.42814	0.236268	1236	286.833	949.167	257.917	183.083	0.27173	0.638292
XM_043097079.1	XM_043103840.1	0.325518	1.28375	0.253568	1230	285.833	944.167	249.333	175.667	0.264078	0.614577
XM_043112073.1	XM_043117037.1	0.364873	NaN	NaN	681	168.167	512.833	148.167	126.833	0.288918	0.754212	High Sequence Divergence Value (pS>=0.75)
XM_043104453.1	XM_043118308.1	0.250129	1.26641	0.19751	543	124.167	418.833	89.0833	75.9167	0.212694	0.611409
XM_043111524.1	XM_043117740.1	0.231974	1.9904	0.116547	639	143.667	495.333	98.8333	100.167	0.199529	0.697216
XM_043104022.1	XM_043117739.1	0.306383	3.23142	0.0948139	408	92.9167	315.083	79.25	68.75	0.251521	0.73991
XM_043104453.1	XM_043120841.1	0.238136	1.57728	0.150979	543	121.5	421.5	86	80	0.204033	0.658436
XM_043112073.1	XM_043119541.1	0.348166	1.90436	0.182826	663	165.75	497.25	138.5	114.5	0.278532	0.690799
XM_043111524.1	XM_043119454.1	0.246936	NaN	NaN	636	144.083	491.917	103.5	109.5	0.210401	0.759977	High Sequence Divergence Value (pS>=0.75)
XM_043113324.1	XM_043127612.1	0.522678	2.57687	0.202834	759	181.167	577.833	217.5	131.5	0.376406	0.725851
XM_043104453.1	XM_043130928.1	0.24833	1.64587	0.15088	537	121.917	415.083	87.75	81.25	0.211403	0.666439
XM_043104512.1	XM_043130964.1	0.212487	NaN	NaN	495	116.25	378.75	70.0833	88.9167	0.185039	0.764875	High Sequence Divergence Value (pS>=0.75)
XM_043112073.1	XM_043130890.1	0.361934	1.95568	0.185068	675	162.417	512.583	147.167	112.833	0.287108	0.694715
XM_043104512.1	XM_043135432.1	0.213975	NaN	NaN	498	117.5	380.5	70.8333	91.1667	0.186159	0.775887	High Sequence Divergence Value (pS>=0.75)
XM_043112615.1	XM_043083880.1	0.391167	1.81703	0.215279	1233	285.667	947.333	288.75	195.25	0.304803	0.683489
XM_043113324.1	XM_043092120.1	0.480731	2.06269	0.23306	732	173.417	558.583	198.25	121.75	0.354916	0.702066
XM_043113324.1	XM_043096056.1	0.516134	2.09879	0.24592	750	175.583	574.417	214.333	123.667	0.373132	0.704319
XM_043112615.1	XM_043101147.1	0.372593	1.71038	0.217842	1227	283.667	943.333	277	191	0.29364	0.673325
XM_043112615.1	XM_043103840.1	0.355703	1.70491	0.208634	1218	282.417	935.583	265	190	0.283246	0.672765
XM_043113515.1	XM_043119539.1	0.192016	0.532443	0.360632	600	138.583	461.417	78.1667	52.8333	0.169406	0.381239
XM_043118266.1	XM_043119630.1	0.144937	0.689076	0.210336	513	123.5	389.5	51.3333	55.6667	0.131793	0.450742
XM_043113594.1	XM_043118462.1	0.148687	0.501787	0.296314	498	116.167	381.833	51.5	42.5	0.134876	0.365854
XM_043115299.1	XM_043120217.1	0.204658	0.489867	0.417783	1122	277.083	844.917	151.333	99.6667	0.17911	0.359699
XM_043115442.1	XM_043120822.1	0.105881	0.398127	0.265949	1026	241.167	784.833	77.5	74.5	0.0987471	0.308915
XM_043115677.1	XM_043121657.1	0.0900208	0.424748	0.211939	660	162.917	497.083	42.1667	52.8333	0.0848282	0.324297
XM_043116895.1	XM_043121476.1	0.122093	0.483654	0.25244	597	146.583	450.417	50.75	52.25	0.112673	0.356453
XM_043115972.1	XM_043120525.1	0.107929	0.332137	0.324952	1338	300.917	1037.08	104.25	80.75	0.100522	0.268347
XM_043116121.1	XM_043120480.1	0.0762361	0.610695	0.124835	495	119.083	375.917	27.25	49.75	0.0724895	0.417775
XM_043117037.1	XM_043119541.1	0.0825144	0.448217	0.184095	705	177.083	527.917	41.25	59.75	0.0781373	0.337412
XM_043118308.1	XM_043120841.1	0.0957075	0.734388	0.130323	621	140.583	480.417	43.1667	65.8333	0.0898526	0.468287
XM_043118325.1	XM_043118954.1	0.215033	0.615641	0.349284	492	120.25	371.75	69.5	50.5	0.186954	0.419958
XM_043117739.1	XM_043121265.1	0.307274	NaN	NaN	399	93.25	305.75	77.0833	70.9167	0.252112	0.7605	High Sequence Divergence Value (pS>=0.75)
XM_043117740.1	XM_043119454.1	0.125438	0.463961	0.270364	663	149.333	513.667	59.3333	51.6667	0.115509	0.345982
XM_043114830.1	XM_043120786.1	0.109431	0.76819	0.142453	609	142.5	466.5	47.5	68.5	0.101822	0.480702
XM_043114834.1	XM_043119538.1	0.100582	0.536252	0.187564	681	165.75	515.25	48.5	63.5	0.0941291	0.383107
XM_043115442.1	XM_043124678.1	0.316999	1.37553	0.230456	1023	243.583	779.417	201.5	153.5	0.258527	0.630174
XM_043115442.1	XM_043129118.1	0.332073	1.57271	0.211147	1020	237	783	210.083	155.917	0.268306	0.657876
XM_043118308.1	XM_043130928.1	0.26976	2.65125	0.101748	594	132.417	461.583	104.583	96.4167	0.226575	0.728131
XM_043117037.1	XM_043130890.1	0.297193	1.47015	0.202152	678	164.5	513.5	126	106	0.245375	0.644377
XM_043117037.1	XM_043135174.1	0.3174	1.96367	0.161637	684	164.917	519.083	134.333	114.667	0.25879	0.695301
XM_043116048.1	XM_043084350.1	0.535602	NaN	NaN	477	122.583	354.417	135.667	95.3333	0.382789	0.777702	High Sequence Divergence Value (pS>=0.75)
XM_043116048.1	XM_043088914.1	0.622967	NaN	NaN	480	123.167	356.833	151	101	0.423167	0.820027	High Sequence Divergence Value (pS>=0.75)
XM_043116048.1	XM_043094922.1	0.393425	1.3702	0.28713	600	149.5	450.5	137.917	94.0833	0.306141	0.62932
XM_043114830.1	XM_043091960.1	0.296641	1.85511	0.159905	612	145	467	114.417	99.5833	0.245004	0.686782
XM_043114834.1	XM_043093971.1	0.384087	2.45512	0.156443	513	125.417	387.583	116.5	90.5	0.300581	0.721595
XM_043115677.1	XM_043095121.1	0.368773	1.70089	0.216812	633	156.417	476.583	138.833	105.167	0.29131	0.672349
XM_043116048.1	XM_043098194.1	0.41161	1.59273	0.25843	603	148.417	454.583	144	98	0.316774	0.660303
XM_043114830.1	XM_043096401.1	0.293996	2.14694	0.136937	609	142	467	113.583	100.417	0.243219	0.70716
XM_043114834.1	XM_043097711.1	0.446221	NaN	NaN	681	168.083	512.917	172.5	128.5	0.336312	0.764502	High Sequence Divergence Value (pS>=0.75)
XM_043115677.1	XM_043098116.1	0.381963	1.72908	0.220905	636	156	480	143.667	105.333	0.299306	0.675214
XM_043115299.1	XM_043107551.1	0.544246	1.40632	0.387001	1149	287.667	861.333	333.333	182.667	0.386997	0.634994
XM_043115299.1	XM_043108212.1	0.463509	1.49281	0.310495	1038	265.5	772.5	267.083	171.917	0.345739	0.64752
XM_043120841.1	XM_043130928.1	0.26025	1.99842	0.130228	597	131.25	465.75	102.417	91.5833	0.219896	0.697778
XM_043119541.1	XM_043135174.1	0.309242	2.33418	0.132484	669	162.917	506.083	128.25	116.75	0.253417	0.716624
XM_043119538.1	XM_043093971.1	0.398786	3.17156	0.125738	510	123.917	386.083	119.417	91.5833	0.309303	0.739072
XM_043120786.1	XM_043091960.1	0.358563	2.02599	0.176981	630	148.167	481.833	137.333	103.667	0.285022	0.699663
XM_043119538.1	XM_043097711.1	0.519983	NaN	NaN	678	166.75	511.25	191.75	128.25	0.375061	0.769115	High Sequence Divergence Value (pS>=0.75)
XM_043120786.1	XM_043096401.1	0.356767	3.70115	0.0963937	624	142.917	481.083	136.583	106.417	0.283908	0.744606
XM_043121190.1	XM_043107402.1	0.319125	NaN	NaN	915	207.083	707.917	184	161	0.259918	0.777465	High Sequence Divergence Value (pS>=0.75)
XM_043125561.1	XM_043129499.1	0.241874	0.445694	0.54269	1146	279	867	179.25	93.75	0.206747	0.336022
XM_043126267.1	XM_043128997.1	0.15046	0.86617	0.173708	852	201	651	88.75	103.25	0.136329	0.513682
XM_043125767.1	XM_043129639.1	0.134195	0.488981	0.274439	657	161.917	495.083	60.8333	58.1667	0.122875	0.359238
XM_043125593.1	XM_043128384.1	0.269728	1.33179	0.202531	639	149.417	489.583	110.917	93.0833	0.226553	0.622978
XM_043123233.1	XM_043127037.1	0.221255	0.442222	0.500325	924	217.25	706.75	135.417	72.5833	0.191605	0.3341
XM_043125696.1	XM_043127065.1	0.101908	0.360448	0.282725	633	150.25	482.75	46	43	0.0952874	0.28619
XM_043124678.1	XM_043129118.1	0.136757	0.491103	0.278469	1029	243.75	785.25	98.1667	87.8333	0.125013	0.360342
XM_043122413.1	XM_043127612.1	0.180434	0.575635	0.313452	1023	239.917	783.083	125.583	96.4167	0.16037	0.401876
XM_043122413.1	XM_043092120.1	0.413473	NaN	NaN	921	216	705	224.083	172.917	0.317849	0.80054	High Sequence Divergence Value (pS>=0.75)
XM_043125767.1	XM_043091745.1	0.383679	1.83868	0.208671	654	157.333	496.667	149.167	107.833	0.300336	0.685381
XM_043122413.1	XM_043096056.1	0.424774	NaN	NaN	924	209.667	714.333	231.667	169.333	0.324312	0.807631	High Sequence Divergence Value (pS>=0.75)
XM_043129639.1	XM_043091745.1	0.403517	1.45618	0.277107	642	153.333	488.667	152.5	98.5	0.312074	0.642391
XM_043127612.1	XM_043092120.1	0.462994	NaN	NaN	918	214.833	703.167	242.917	164.083	0.345461	0.76377	High Sequence Divergence Value (pS>=0.75)
XM_043127612.1	XM_043096056.1	0.497061	NaN	NaN	930	212.75	717.25	260.667	160.333	0.363425	0.753623	High Sequence Divergence Value (pS>=0.75)
XM_043131153.1	XM_043135552.1	0.0903492	0.495655	0.182283	2130	485.25	1644.75	140	176	0.0851193	0.3627
XM_043134196.1	XM_043135208.1	0.164735	0.443527	0.371421	897	205.083	691.917	102.333	68.6667	0.147898	0.334823
XM_043133543.1	XM_043136111.1	0.145753	0.662372	0.220047	696	158.75	537.25	71.1667	69.8333	0.132465	0.439895
XM_043133767.1	XM_043083269.1	0.0813015	0.471086	0.172583	2031	463.833	1567.17	120.75	162.25	0.0770499	0.349802
XM_043130647.1	XM_043135124.1	0.594917	3.10358	0.191687	696	165.417	530.583	217.917	122.083	0.410711	0.738035
XM_043132186.1	XM_043137231.1	0.0913008	0.476067	0.191781	1512	360.333	1151.67	99	127	0.0859624	0.352451
XM_043130890.1	XM_043135174.1	0.0759703	0.43233	0.175723	693	163.583	529.417	38.25	53.75	0.0722493	0.328579
XM_043130964.1	XM_043135432.1	0.135419	1.3501	0.100303	555	129.917	425.083	52.6667	81.3333	0.123897	0.626042
XM_043133641.1	XM_043136985.1	0.084857	0.44704	0.18982	1503	356.333	1146.67	92	120	0.0802326	0.336763
XM_043087270.1	XM_043090969.1	0.0719872	0.305598	0.235562	588	146.083	441.917	30.3333	36.6667	0.0686404	0.250998
XM_043085679.1	XM_043090256.1	0.103801	0.394114	0.263378	819	179.417	639.583	62	55	0.0969381	0.306549
XM_043084350.1	XM_043088914.1	0.0837052	0.537145	0.155834	477	125.583	351.417	27.8333	48.1667	0.0792032	0.383543
XM_043083869.1	XM_043088101.1	0.113647	0.425764	0.266925	711	164.167	546.833	57.6667	53.3333	0.105456	0.324873
XM_043087598.1	XM_043088921.1	0.156558	0.479493	0.326508	546	126.083	419.917	59.3333	44.6667	0.141298	0.354263
XM_043084350.1	XM_043094922.1	0.555311	2.08196	0.266726	480	124.417	355.583	139.5	87.5	0.392313	0.703282
XM_043084350.1	XM_043098194.1	0.589899	4.16728	0.141555	474	122.25	351.75	143.667	91.3333	0.408434	0.747103
XM_043087457.1	XM_043101427.1	0.429518	NaN	NaN	636	149.5	486.5	159.083	114.917	0.326996	0.768673	High Sequence Divergence Value (pS>=0.75)
XM_043083880.1	XM_043101147.1	0.367746	1.15196	0.319235	1419	330.75	1088.25	316.333	194.667	0.290681	0.588561
XM_043083880.1	XM_043103840.1	0.357056	1.37551	0.259581	1428	330.333	1097.67	311.833	208.167	0.284087	0.630172
XM_043087690.1	XM_043103902.1	1.01051	1.33031	0.759607	810	183.333	626.667	347.833	114.167	0.555053	0.622727
XM_043093998.1	XM_043098043.1	0.135422	0.390963	0.346382	918	217.167	700.833	86.8333	66.1667	0.1239	0.304682
XM_043092120.1	XM_043096056.1	0.14911	0.687922	0.216754	969	222.083	746.917	101	100	0.135223	0.450281
XM_043093971.1	XM_043097711.1	0.0928034	0.608922	0.152406	519	129.5	389.5	34	54	0.0872914	0.416988
XM_043091960.1	XM_043096401.1	0.202421	0.66319	0.305223	738	171.5	566.5	100.5	75.5	0.177405	0.440233
XM_043094922.1	XM_043098194.1	0.0811914	0.701222	0.115786	609	150.917	458.083	35.25	68.75	0.0769511	0.455549
XM_043095121.1	XM_043098116.1	0.082531	0.414319	0.199197	699	172.25	526.75	41.1667	54.8333	0.0781522	0.318336
XM_043091546.1	XM_043096145.1	0.168694	0.564996	0.298576	726	172.167	553.833	83.6667	68.3333	0.151068	0.396902
XM_043094679.1	XM_043095717.1	0.201801	0.788797	0.255834	921	218.75	702.25	124.25	106.75	0.176931	0.488
XM_043091546.1	XM_043099166.1	0.388921	1.99141	0.1953	735	175.083	559.917	169.917	122.083	0.303468	0.697287
XM_043091279.1	XM_043101203.1	0.442145	NaN	NaN	654	155.333	498.667	166.583	119.417	0.334057	0.768777	High Sequence Divergence Value (pS>=0.75)
XM_043096145.1	XM_043099166.1	0.396111	2.45296	0.161483	711	169.667	541.333	166.583	122.417	0.307728	0.721513
XM_043099646.1	XM_043101701.1	0.108484	0.567507	0.19116	1158	269.417	888.583	89.75	107.25	0.101003	0.398082
XM_043101490.1	XM_043104070.1	0.20642	0.575808	0.358488	699	161.917	537.083	96.9167	65.0833	0.18045	0.401956
XM_043101203.1	XM_043102813.1	0.47724	1.5258	0.312781	633	148.917	484.083	170.917	97.0833	0.353073	0.651931
XM_043099166.1	XM_043103653.1	0.180655	0.500692	0.36081	750	173.833	576.167	92.5	63.5	0.160544	0.365292
XM_043098818.1	XM_043102303.1	0.152741	0.649444	0.235188	1068	220.75	847.25	117.083	95.9167	0.138192	0.434504
XM_043104661.1	XM_043110349.1	0.0473468	0.390691	0.121187	432	105.083	326.917	15	32	0.0458833	0.30452
XM_043107402.1	XM_043110395.1	0.0532641	0.434758	0.122514	1095	253.833	841.167	43.25	83.75	0.0514167	0.329941
XM_043107551.1	XM_043108212.1	0.162404	0.56444	0.287726	1191	307.583	883.417	129	122	0.146024	0.39664
XM_043106993.1	XM_043109866.1	0.213661	0.591997	0.360915	966	216.583	749.417	139.333	88.6667	0.185922	0.409388
